# Supplementary material for: 16S-FASAS: an integrated pipeline for synthetic full-length 16S rRNA gene sequencing data analysis
Source: PeerJ. 2022 Sep 23;10:e14043. doi: 10.7717/peerj.14043 (PMC9511998; doi:10.7717/peerj.14043)
Supplement: Table S2 [file peerj-10-14043-s003.xlsx]

## Sheet: Table S2
Supplementary Table 2 Summary of quality indicators of mock samples
Sample	LEFT_Raw_Reads	RIGHT_Raw_Reads	LEFT_UMI_Reads	RIGHT_UMI_Reads	LEFT_UMI_Number	Right_UMI_Number	BinReads	BinUMI(Contig number)
mock1	2889706	1430505	2886460	1429096	10877	11140	3596919	4199
mock2	2644297	1327043	2641148	1325794	6156	6415	3510988	1729
mock3	5736974	6430796	4233411	4831751	75689	99824	6477642	37884
mock4	4597885	3294427	4308992	3147186	90391	120281	3558253	34184
