# Supplementary material for: 16S-FASAS: an integrated pipeline for synthetic full-length 16S rRNA gene sequencing data analysis
Source: PeerJ. 2022 Sep 23;10:e14043. doi: 10.7717/peerj.14043 (PMC9511998; doi:10.7717/peerj.14043)
Supplement: Table S4 [file peerj-10-14043-s005.xlsx]

## Sheet: Table S4
Supplementary Table 4 Chimera rate of mock samples from USEARCH
sample	chimera rate
mock1	0.00138812
mock2	0.00159872
mock3	0.00149745
mock4	0.00116027
