# Supplementary material for: 16S-FASAS: an integrated pipeline for synthetic full-length 16S rRNA gene sequencing data analysis
Source: PeerJ. 2022 Sep 23;10:e14043. doi: 10.7717/peerj.14043 (PMC9511998; doi:10.7717/peerj.14043)
Supplement: Table S7 [file peerj-10-14043-s008.xlsx]

## Sheet: Table S7
Supplementary Table 7 Summary of quality indicators of real samples
Sample	LEFT_Raw_Reads	RIGHT_Raw_Reads	LEFT_UMI_Reads	RIGHT_UMI_Reads	LEFT_UMI_Number	Right_UMI_Number	BinReads	BinUMI(Contig number)
facel1	4107236	3805548	3855525	3690532	120046	140144	3587214	37444
facel2	4271875	4177977	4024525	4044916	78593	101293	5805340	36707
facel3	4028926	3870328	3784803	3737194	47259	64542	6001526	22883
facel4	5309103	6025326	5254279	5994030	76174	104983	8054643	35688
facel5	9702169	8906568	8371054	7681206	100675	122544	11323433	54078
facel6	10157731	8809739	8695965	7647226	139208	166344	10447993	67198
