# Supplementary material for: 16S-FASAS: an integrated pipeline for synthetic full-length 16S rRNA gene sequencing data analysis
Source: PeerJ. 2022 Sep 23;10:e14043. doi: 10.7717/peerj.14043 (PMC9511998; doi:10.7717/peerj.14043)
Supplement: Table S8 [file peerj-10-14043-s009.xlsx]

## Sheet: Table S8
Supplementary Table 8 Contig assembly statistics of real samples
sample	contigs (>= 1200 bp)	contigs (>= 1500 bp)	Largest contig	GC (%)	N50	N75
facel1	27790	11	1548	52.95	1429	1342
facel2	30129	15	1526	52.94	1433	1358
facel3	18630	5	1508	52.89	1402	1341
facel4	25012	15	1697	53.3	1436	1351
facel5	46937	27	1593	53.6	1452	1436
facel6	57464	32	1593	53.63	1451	1433
