# Supplementary material for: 16S-FASAS: an integrated pipeline for synthetic full-length 16S rRNA gene sequencing data analysis
Source: PeerJ. 2022 Sep 23;10:e14043. doi: 10.7717/peerj.14043 (PMC9511998; doi:10.7717/peerj.14043)
Supplement: Table S9 [file peerj-10-14043-s010.xlsx]

## Sheet: Table S9
Supplementary Table 9 Chimera rate of real samples from USEARCH
sample	chimera rate
facel1	0.00770061
facel2	0.00750108
facel3	0.00343532
facel4	0.00539741
facel5	0.00302533
facel6	0.00309759
