# Supplementary material for: 16S-FASAS: an integrated pipeline for synthetic full-length 16S rRNA gene sequencing data analysis
Source: PeerJ. 2022 Sep 23;10:e14043. doi: 10.7717/peerj.14043 (PMC9511998; doi:10.7717/peerj.14043)
Supplement: Table S10 [file peerj-10-14043-s011.xlsx]

## Sheet: Table S10
Supplementary Table 10 Species abundance of real samples from BLAST
Scientific Name	facel1	facel2	facel3	facel4	facel5	facel6
Bacteria;Firmicutes;Negativicutes;Selenomonadales;Selenomonadaceae;Megamonas;Megamonas rupellensis	0.196799	0.0963934	0.189925	0.194199	0.00325165	5.3042e-05
Bacteria;Bacteroidetes;Bacteroidia;Bacteroidales;Bacteroidaceae;Bacteroides;Bacteroides plebeius	0.127319	0.0871029	0.13653	0.132448	0	0
Bacteria;Bacteroidetes;Bacteroidia;Bacteroidales;Bacteroidaceae;Bacteroides;Bacteroides coprocola	0.126628	0.0927421	0.130496	0.134016	0	0
Bacteria;Firmicutes;Clostridia;Clostridiales;Ruminococcaceae;Faecalibacterium;Faecalibacterium prausnitzii	0.143579	0.1054	0.124731	0.132147	0.114734	0.0987641
Bacteria;Firmicutes;Clostridia;Clostridiales;Lachnospiraceae;no taxonomy;[Eubacterium] rectale	0.0349582	0.0682786	0.0435884	0.0434928	0.00434989	0.00542796
Bacteria;Bacteroidetes;Bacteroidia;Bacteroidales;Bacteroidaceae;Bacteroides;Bacteroides coprophilus	0.0538741	0.0369183	0.0566272	0.0559097	0	0
Bacteria;Firmicutes;Negativicutes;Selenomonadales;Selenomonadaceae;Megamonas;Megamonas funiformis	0.0320844	0.0158221	0.0325431	0.025635	0	0
Bacteria;Firmicutes;Clostridia;Clostridiales;Lachnospiraceae;Roseburia;Roseburia inulinivorans	0.0210622	0.0109944	0.0251616	0.0216963	0.000538352	0.000442016
Bacteria;Firmicutes;Clostridia;Clostridiales;Lachnospiraceae;Blautia;Blautia wexlerae	0.00167334	0.111688	0.00215517	0.00183584	0.0392782	0.0483919
Bacteria;Firmicutes;Negativicutes;Acidaminococcales;Acidaminococcaceae;Phascolarctobacterium;Phascolarctobacterium faecium	0.0168789	0.00872246	0.0164871	0.0161554	2.15341e-05	0
Bacteria;Bacteroidetes;Bacteroidia;Bacteroidales;Bacteroidaceae;Bacteroides;Bacteroides vulgatus	0.0151692	0.00924987	0.0172953	0.0173237	0	0
Bacteria;Firmicutes;Clostridia;Clostridiales;Lachnospiraceae;Roseburia;Roseburia intestinalis	0.0146235	0.0147673	0.012069	0.0125171	0.0028425	0.00129069
Bacteria;Bacteroidetes;Bacteroidia;Bacteroidales;Rikenellaceae;Alistipes;Alistipes putredinis	0.0152055	0.0103858	0.0154634	0.0145866	0.0017658	0.00134373
Bacteria;Firmicutes;Clostridia;Clostridiales;Ruminococcaceae;Gemmiger;Gemmiger formicilis	0.0156421	0.0078705	0.0164332	0.0175907	0.11721	0.137768
Bacteria;Firmicutes;Clostridia;Clostridiales;Lachnospiraceae;Fusicatenibacter;Fusicatenibacter saccharivorans	0.00854856	0.0259645	0.00711207	0.0077773	0.0152246	0.0148341
Bacteria;Bacteroidetes;Bacteroidia;Bacteroidales;Prevotellaceae;Paraprevotella;Paraprevotella xylaniphila	0.0108767	0.00271816	0.0109914	0.0111152	0	0
Bacteria;Firmicutes;Bacilli;Lactobacillales;Lactobacillaceae;Lactobacillus;Lactobacillus rogosae	0.00865769	0.00531462	0.00835129	0.00817784	0.000172273	0.000123765
Bacteria;Bacteroidetes;Bacteroidia;Bacteroidales;Bacteroidaceae;Bacteroides;Bacteroides stercoris	0.00731175	0.00377297	0.0078125	0.00751026	0.00245489	0.000106084
Bacteria;Bacteroidetes;Bacteroidia;Bacteroidales;Bacteroidaceae;Bacteroides;Bacteroides dorei	0.00658421	0.00393525	0.00727371	0.00627524	0.000796761	0.000123765
Bacteria;Firmicutes;Clostridia;Clostridiales;Lachnospiraceae;Roseburia;Roseburia faecis	0.00407421	0.0123737	0.00533405	0.00470643	0	0
Bacteria;Firmicutes;Clostridia;Clostridiales;Lachnospiraceae;Blautia;Blautia luti	0.000436522	0.0344842	0.000700431	0.000500684	0.0212757	0.0274404
Bacteria;Firmicutes;Clostridia;Clostridiales;Lachnospiraceae;Dorea;Dorea longicatena	0.00123681	0.0134285	0.00172414	0.00116826	0.0307937	0.0380488
Bacteria;Bacteroidetes;Bacteroidia;Bacteroidales;Rikenellaceae;Alistipes;Alistipes onderdonkii	0.00432885	0.00202848	0.00382543	0.00423913	0.000516818	0.000512739
Bacteria;Firmicutes;Clostridia;Clostridiales;Lachnospiraceae;Coprococcus;Coprococcus comes	0.00269189	0.0144833	0.00242457	0.00220301	0.0111116	0.0138616
Bacteria;Firmicutes;Clostridia;Clostridiales;Eubacteriaceae;Eubacterium;Eubacterium ventriosum	0.00316479	0.00304272	0.00393319	0.00360493	0.00122744	0.000707226
Bacteria;Bacteroidetes;Bacteroidia;Bacteroidales;Bacteroidaceae;Bacteroides;Bacteroides xylanisolvens	0.0034558	0.00316443	0.00420259	0.0038052	0.00279943	0.000795629
Bacteria;Bacteroidetes;Bacteroidia;Bacteroidales;Tannerellaceae;Parabacteroides;Parabacteroides distasonis	0.00356493	0.00194734	0.00371767	0.00290397	0.000172273	0
Bacteria;Firmicutes;Clostridia;Clostridiales;Lachnospiraceae;Anaerostipes;Anaerostipes hadrus	0.00167334	0.013104	0.00123922	0.00176908	0.00882898	0.0080447
Bacteria;Firmicutes;Clostridia;Clostridiales;Lachnospiraceae;Blautia;Blautia stercoris	0.00138232	0.00563917	0.00172414	0.00123502	0	0
Bacteria;Firmicutes;Clostridia;Clostridiales;no taxonomy;Flavonifractor;Flavonifractor plautii	0.00261913	0.00129823	0.00215517	0.00216963	6.46023e-05	0
Bacteria;Firmicutes;Clostridia;Clostridiales;Eubacteriaceae;Eubacterium;Eubacterium ramulus	0.00218261	0.000527405	0.00123922	0.00206949	0	0
Bacteria;Bacteroidetes;Bacteroidia;Bacteroidales;Bacteroidaceae;Bacteroides;Bacteroides thetaiotaomicron	0.00185522	0.000689683	0.00199353	0.00186922	0.000452216	0.000159126
Bacteria;Firmicutes;Clostridia;Clostridiales;Lachnospiraceae;Coprococcus;Coprococcus catus	0.00196435	0.00206905	0.00220905	0.00183584	0.000193807	0.000565781
Bacteria;Bacteroidetes;Bacteroidia;Bacteroidales;Odoribacteraceae;Odoribacter;Odoribacter splanchnicus	0.00156421	0.000283987	0.00140086	0.00123502	4.30682e-05	1.76807e-05
Bacteria;Bacteroidetes;Bacteroidia;Bacteroidales;Bacteroidaceae;Bacteroides;Bacteroides caccae	0.00174609	0.000527405	0.00172414	0.00163557	0.000387614	0.000212168
Bacteria;Bacteroidetes;Bacteroidia;Bacteroidales;Bacteroidaceae;Bacteroides;Bacteroides eggerthii	0.00178247	0.00105481	0.00188578	0.00153543	0	0
Bacteria;Firmicutes;Clostridia;Clostridiales;Lachnospiraceae;Roseburia;Roseburia hominis	0.00163696	0.00109538	0.00107759	0.00130178	0.00129205	0.00081331
Bacteria;Firmicutes;Clostridia;Clostridiales;Lachnospiraceae;Blautia;Blautia obeum	0.000545653	0.0148079	0.000538793	0.000700958	0.0107886	0.0146573
Bacteria;Bacteroidetes;Bacteroidia;Bacteroidales;Bacteroidaceae;Bacteroides;Bacteroides ovatus	0.000982175	0.000486835	0.000915948	0.000901232	0.00221801	0.000477378
Bacteria;Firmicutes;Clostridia;Clostridiales;Lachnospiraceae;Dorea;Dorea formicigenerans	0.000545653	0.00555803	0.000592672	0.000801095	0.0084629	0.00979508
Bacteria;Firmicutes;Clostridia;Clostridiales;Lachnospiraceae;Anaerobutyricum;Anaerobutyricum hallii	0	0	0	0	0	0
Bacteria;Firmicutes;Clostridia;Clostridiales;Clostridiaceae;Butyricicoccus;Butyricicoccus faecihominis	0	0	0	0	0	0
Bacteria;Bacteroidetes;Bacteroidia;Bacteroidales;Bacteroidaceae;Bacteroides;Bacteroides uniformis	0.000509276	0.000405696	0.00113147	0.000867853	0.00798915	0.00132605
Bacteria;Firmicutes;Clostridia;Clostridiales;Ruminococcaceae;Agathobaculum;Agathobaculum butyriciproducens	0	0	0	0	0	0
Bacteria;Firmicutes;Clostridia;Clostridiales;Ruminococcaceae;Flavonifractor;Flavonifractor plautii	0	0	0	0	0	0
Bacteria;Firmicutes;Clostridia;Clostridiales;Eubacteriaceae;Eubacterium;[Eubacterium] hallii	0.00058203	0.0115623	0.000538793	0.000567442	0.0452216	0.0515568
Bacteria;Firmicutes;Clostridia;Clostridiales;Lachnospiraceae;Blautia;Blautia faecis	0.000291015	0.00219076	0.000484914	0.00033379	0.000301477	0.000229848
Bacteria;Firmicutes;Clostridia;Clostridiales;Ruminococcaceae;Ruminiclostridium;[Clostridium] leptum	0.000363769	0.000283987	5.38793e-05	0.000467305	0.00161506	0.00194487
Bacteria;Actinobacteria;Coriobacteriia;Coriobacteriales;Coriobacteriaceae;Collinsella;Collinsella aerofaciens	0	0	0	0	0	1.76807e-05
Bacteria;Firmicutes;Clostridia;Clostridiales;Lachnospiraceae;Lachnoclostridium;[Clostridium] bolteae	0.000291015	4.05696e-05	0.000484914	0.000400547	0	1.76807e-05
Bacteria;Firmicutes;Clostridia;Clostridiales;Lachnospiraceae;Lachnoclostridium;[Clostridium] symbiosum	0.000254638	8.11392e-05	0	0.000367168	0	0
Bacteria;Firmicutes;Clostridia;Clostridiales;Lachnospiraceae;Blautia;[Ruminococcus] gnavus	0.000181884	0.000689683	0.000161638	0.000133516	0.0110901	0.0136495
Bacteria;Firmicutes;Clostridia;Clostridiales;Lachnospiraceae;Lachnoclostridium;[Clostridium] lavalense	0.000327392	8.11392e-05	5.38793e-05	0.000166895	0	0
Bacteria;Firmicutes;Bacilli;Lactobacillales;Streptococcaceae;Streptococcus;Streptococcus parasanguinis	0.000291015	0.000121709	0.000107759	0.000200274	0.000129205	0.000159126
Bacteria;Firmicutes;Bacilli;Lactobacillales;Streptococcaceae;Streptococcus;Streptococcus salivarius	0.000181884	0.000405696	5.38793e-05	0.000200274	0.00159352	0.00192719
Bacteria;Fusobacteria;Fusobacteriia;Fusobacteriales;Fusobacteriaceae;Fusobacterium;Fusobacterium mortiferum	3.63769e-05	0	0.000107759	0.000133516	0	0
Bacteria;Firmicutes;Clostridia;Clostridiales;Lachnospiraceae;Eisenbergiella;Eisenbergiella tayi	0.000181884	8.11392e-05	0.000107759	0.000133516	0.000323011	0.000247529
Bacteria;Firmicutes;Clostridia;Clostridiales;Lachnospiraceae;Lachnoclostridium;[Clostridium] scindens	0.000181884	0.000365126	5.38793e-05	0.000133516	0	0
Bacteria;Firmicutes;Clostridia;Clostridiales;Lachnospiraceae;Lachnoclostridium;[Clostridium] citroniae	0.000109131	0	0.000107759	0.000100137	0	0
Bacteria;Firmicutes;Bacilli;Lactobacillales;Streptococcaceae;Streptococcus;Streptococcus infantis	0.000109131	4.05696e-05	5.38793e-05	3.3379e-05	0	3.53613e-05
Bacteria;Firmicutes;Clostridia;Clostridiales;Lachnospiraceae;Faecalicatena;Faecalicatena contorta	0.000109131	0.000121709	0	0.000100137	8.61364e-05	8.84033e-05
Bacteria;Firmicutes;Bacilli;Lactobacillales;Carnobacteriaceae;Granulicatella;Granulicatella elegans	3.63769e-05	4.05696e-05	0	6.67579e-05	0	1.76807e-05
Bacteria;Proteobacteria;Gammaproteobacteria;Pasteurellales;Pasteurellaceae;Haemophilus;Haemophilus parainfluenzae	7.27537e-05	0	5.38793e-05	0.000100137	0	0
Bacteria;Firmicutes;Clostridia;Clostridiales;Clostridiaceae;Hungatella;Hungatella hathewayi	7.27537e-05	0	5.38793e-05	3.3379e-05	0	0
Bacteria;Firmicutes;Clostridia;Clostridiales;Lachnospiraceae;Lachnoclostridium;[Clostridium] glycyrrhizinilyticum	3.63769e-05	0.000567974	0.000215517	3.3379e-05	0.000559886	0.000477378
Bacteria;Firmicutes;Clostridia;Clostridiales;Ruminococcaceae;Anaerotruncus;Anaerotruncus colihominis	0	0	0	0	0	0
Bacteria;Firmicutes;Clostridia;Clostridiales;Lachnospiraceae;Lachnoclostridium;[Clostridium] aldenense	3.63769e-05	4.05696e-05	0.000269397	0.000100137	0	0
Bacteria;Firmicutes;Clostridia;Clostridiales;Lachnospiraceae;Lachnoclostridium;[Clostridium] clostridioforme	3.63769e-05	0	5.38793e-05	0	0	0
Bacteria;Firmicutes;Clostridia;Clostridiales;Ruminococcaceae;Phocea;Phocea massiliensis	0	0	0	0	0	0
Bacteria;Firmicutes;Bacilli;Lactobacillales;Streptococcaceae;Streptococcus;Streptococcus mitis	0.000109131	4.05696e-05	0	0	0	1.76807e-05
Bacteria;Firmicutes;Clostridia;Clostridiales;Clostridiaceae;Clostridium;Clostridium disporicum	3.63769e-05	0	0	6.67579e-05	0.00185193	0.00150286
Bacteria;Firmicutes;Clostridia;Clostridiales;Clostridiales Family XIII. Incertae Sedis;Mogibacterium;Mogibacterium neglectum	0	4.05696e-05	0	0	2.15341e-05	0
Bacteria;Actinobacteria;Coriobacteriia;Eggerthellales;Eggerthellaceae;Eggerthella;Eggerthella lenta	0	0	0	0	0	0
Bacteria;Firmicutes;Clostridia;Clostridiales;Ruminococcaceae;Anaerotruncus;Anaerotruncus rubiinfantis	0	0	0	0	0	0
Bacteria;Firmicutes;Erysipelotrichia;Erysipelotrichales;Erysipelotrichaceae;Erysipelatoclostridium;[Clostridium] innocuum	0	0	0	0	0	0
Bacteria;Firmicutes;Negativicutes;Veillonellales;Veillonellaceae;Dialister;Dialister propionicifaciens	0	0	0	0	0	0
Bacteria;Firmicutes;Clostridia;Clostridiales;Ruminococcaceae;Ruminiclostridium;[Clostridium] methylpentosum	7.27537e-05	8.11392e-05	5.38793e-05	0	0	0
Bacteria;Firmicutes;Clostridia;Clostridiales;Peptostreptococcaceae;Intestinibacter;Intestinibacter bartlettii	3.63769e-05	0.000283987	0.000107759	3.3379e-05	0.000775227	0.000742587
Bacteria;Firmicutes;Bacilli;Lactobacillales;Carnobacteriaceae;Granulicatella;Granulicatella adiacens	3.63769e-05	0	5.38793e-05	3.3379e-05	2.15341e-05	3.53613e-05
Bacteria;Firmicutes;Bacilli;Lactobacillales;Streptococcaceae;Streptococcus;Streptococcus oralis	3.63769e-05	4.05696e-05	0	3.3379e-05	0	5.3042e-05
Bacteria;Bacteroidetes;Bacteroidia;Bacteroidales;Tannerellaceae;Parabacteroides;Parabacteroides merdae	3.63769e-05	0	5.38793e-05	3.3379e-05	0	0
Bacteria;Firmicutes;Bacilli;Lactobacillales;Streptococcaceae;Streptococcus;Streptococcus sanguinis	0	0.000162278	0	6.67579e-05	4.30682e-05	0
Bacteria;Firmicutes;Clostridia;Clostridiales;Ruminococcaceae;Ruminococcus;Ruminococcus lactaris	0	4.05696e-05	0	6.67579e-05	0	0
Bacteria;Firmicutes;Negativicutes;Veillonellales;Veillonellaceae;Veillonella;Veillonella parvula	0	0	0	6.67579e-05	0	0
Bacteria;Firmicutes;Bacilli;Lactobacillales;Streptococcaceae;Streptococcus;Streptococcus australis	0	4.05696e-05	0.000161638	0	2.15341e-05	1.76807e-05
Bacteria;Firmicutes;Erysipelotrichia;Erysipelotrichales;Erysipelotrichaceae;Coprobacillus;Coprobacillus cateniformis	0	0	0	0	0	0
Bacteria;Firmicutes;Bacilli;Lactobacillales;Streptococcaceae;Streptococcus;Streptococcus rubneri	3.63769e-05	4.05696e-05	5.38793e-05	0	0	1.76807e-05
Bacteria;Firmicutes;Erysipelotrichia;Erysipelotrichales;Erysipelotrichaceae;Turicibacter;Turicibacter sanguinis	3.63769e-05	0	0	0	6.46023e-05	1.76807e-05
Bacteria;Firmicutes;Bacilli;Bacillales;no taxonomy;Gemella;Gemella haemolysans	3.63769e-05	4.05696e-05	0	0	0	0
Bacteria;Firmicutes;Clostridia;Clostridiales;Lachnospiraceae;Oribacterium;Oribacterium asaccharolyticum	3.63769e-05	0	0	0	0	1.76807e-05
Bacteria;Firmicutes;Negativicutes;Veillonellales;Veillonellaceae;Veillonella;Veillonella dispar	3.63769e-05	0	0	0	0	0
Bacteria;Firmicutes;Clostridia;Clostridiales;no taxonomy;Intestinimonas;Intestinimonas butyriciproducens	3.63769e-05	0	0	0	0	0
Bacteria;Proteobacteria;Alphaproteobacteria;Rhizobiales;Hyphomicrobiaceae;Pedomicrobium;Pedomicrobium australicum	0	0	0	3.3379e-05	0	0
Bacteria;Firmicutes;Clostridia;Clostridiales;Ruminococcaceae;Ruminococcus;Ruminococcus faecis	0	0	0	0	0.202507	0.21802
Bacteria;Firmicutes;Clostridia;Clostridiales;Ruminococcaceae;Ruminococcus;Ruminococcus callidus	0	0	0	0	0.0546535	0.0417087
Bacteria;Firmicutes;Clostridia;Clostridiales;Peptostreptococcaceae;Romboutsia;Romboutsia ilealis	0	0	0	0	0.0193161	0.0198023
Bacteria;Bacteroidetes;Bacteroidia;Bacteroidales;Prevotellaceae;Prevotella;Prevotella copri	0	0	0	0	0.0086567	0.00487986
Bacteria;Firmicutes;Clostridia;Clostridiales;Lachnospiraceae;Blautia;[Ruminococcus] torques	0	0	0	0	0.00887204	0.00341237
Bacteria;Bacteroidetes;Bacteroidia;Bacteroidales;Rikenellaceae;Alistipes;Alistipes indistinctus	0	0	0	0	0.0027779	0.00144981
Bacteria;Firmicutes;Clostridia;Clostridiales;Lachnospiraceae;Tyzzerella;Tyzzerella nexilis	0	0	0	0	0.00155045	0.00102548
Bacteria;Firmicutes;Bacilli;Lactobacillales;Leuconostocaceae;Weissella;Weissella confusa	0	0	0	0	0.000559886	0.000884033
Bacteria;Proteobacteria;Gammaproteobacteria;Enterobacterales;Enterobacteriaceae;Escherichia;Escherichia fergusonii	0	0	0	0	0.000646023	0.000707226
Bacteria;Firmicutes;Clostridia;Clostridiales;Ruminococcaceae;Ruminococcus;Ruminococcus bromii	0	0	0	0	0.00047375	0.000707226
Bacteria;Fusobacteria;Fusobacteriia;Fusobacteriales;Fusobacteriaceae;Fusobacterium;Fusobacterium nucleatum	0	0	0	0	0	0.00104316
Bacteria;Firmicutes;Negativicutes;Veillonellales;Veillonellaceae;Allisonella;Allisonella histaminiformans	0	0	0	0	0.000430682	0.000495058
Bacteria;Firmicutes;Bacilli;Lactobacillales;Leuconostocaceae;Weissella;Weissella cibaria	0	0	0	0	0.00036608	0.000477378
Bacteria;Bacteroidetes;Bacteroidia;Bacteroidales;Bacteroidaceae;Bacteroides;Bacteroides finegoldii	0	0	0	0	0.000602954	0.000159126
Bacteria;Bacteroidetes;Bacteroidia;Bacteroidales;Rikenellaceae;Alistipes;Alistipes shahii	0	0	0	0	0.000495284	0.000229848
Bacteria;Bacteroidetes;Bacteroidia;Bacteroidales;Bacteroidaceae;Bacteroides;Bacteroides fragilis	0	0	0	0	0.000689091	3.53613e-05
Bacteria;Bacteroidetes;Bacteroidia;Bacteroidales;Bacteroidaceae;Bacteroides;Bacteroides salyersiae	0	0	0	0	0.00058142	3.53613e-05
Bacteria;Proteobacteria;Gammaproteobacteria;Enterobacterales;Enterobacteriaceae;Shigella;Shigella flexneri	0	0	0	0	0.000301477	0.00028289
Bacteria;Firmicutes;Clostridia;Clostridiales;no taxonomy;Howardella;Howardella ureilytica	0	0	0	0	0.000236875	0.000335932
Bacteria;Firmicutes;Bacilli;Lactobacillales;Streptococcaceae;Streptococcus;Streptococcus lutetiensis	0	0	0	0	0.000193807	0.000353613
Bacteria;Firmicutes;Erysipelotrichia;Erysipelotrichales;Erysipelotrichaceae;Erysipelatoclostridium;Erysipelatoclostridium ramosum	0	0	0	0	0.000258409	0.00028289
Bacteria;Firmicutes;Clostridia;Clostridiales;Lachnospiraceae;Blautia;Blautia hydrogenotrophica	0	0	0	0	0.000150739	0.000388974
Bacteria;Firmicutes;Negativicutes;Acidaminococcales;Acidaminococcaceae;Phascolarctobacterium;Phascolarctobacterium succinatutens	0	0	0	0	0.000258409	0.000176807
Bacteria;Firmicutes;Clostridia;Clostridiales;Peptostreptococcaceae;Terrisporobacter;Terrisporobacter mayombei	0	0	0	0	0.000172273	0.000247529
Bacteria;Bacteroidetes;Bacteroidia;Bacteroidales;Bacteroidaceae;Bacteroides;Bacteroides massiliensis	0	0	0	0	0.000193807	0.000159126
Bacteria;Bacteroidetes;Bacteroidia;Bacteroidales;Bacteroidaceae;Bacteroides;Bacteroides cellulosilyticus	0	0	0	0	0.000258409	5.3042e-05
Bacteria;Actinobacteria;Actinobacteria;Actinomycetales;Actinomycetaceae;Actinomyces;Actinomyces odontolyticus	0	0	0	0	0.00010767	0.000194487
Bacteria;Firmicutes;Clostridia;Clostridiales;Clostridiaceae;Lactonifactor;Lactonifactor longoviformis	0	0	0	0	0.000129205	0.000159126
Bacteria;Firmicutes;Bacilli;Lactobacillales;Enterococcaceae;Enterococcus;Enterococcus faecalis	0	0	0	0	8.61364e-05	0.000141445
Bacteria;Bacteroidetes;Bacteroidia;Bacteroidales;Barnesiellaceae;Barnesiella;Barnesiella intestinihominis	0	0	0	0	0.000215341	0
Bacteria;Firmicutes;Clostridia;Clostridiales;Christensenellaceae;Christensenella;Christensenella minuta	0	0	0	0	0.000172273	3.53613e-05
Bacteria;Firmicutes;Bacilli;Lactobacillales;Streptococcaceae;Streptococcus;Streptococcus thermophilus	0	0	0	0	0.00010767	7.07226e-05
Bacteria;Actinobacteria;Actinobacteria;Actinomycetales;Actinomycetaceae;Actinomyces;Actinomyces oris	0	0	5.38793e-05	0	4.30682e-05	7.07226e-05
Bacteria;Proteobacteria;Gammaproteobacteria;Enterobacterales;Enterobacteriaceae;Shigella;Shigella sonnei	0	0	0	0	4.30682e-05	0.000106084
Bacteria;Bacteroidetes;Bacteroidia;Bacteroidales;Odoribacteraceae;Butyricimonas;Butyricimonas faecihominis	0	0	0	0	0.000129205	1.76807e-05
Bacteria;Firmicutes;Clostridia;Clostridiales;Eubacteriaceae;Eubacterium;Eubacterium limosum	0	0	0	0	8.61364e-05	3.53613e-05
Bacteria;Firmicutes;Clostridia;Clostridiales;Clostridiaceae;Clostridium;Clostridium tertium	0	0	0	0	6.46023e-05	5.3042e-05
Bacteria;Firmicutes;Clostridia;Clostridiales;Clostridiaceae;Clostridium;Clostridium butyricum	0	0	0	0	6.46023e-05	5.3042e-05
Bacteria;Bacteroidetes;Bacteroidia;Bacteroidales;Odoribacteraceae;Butyricimonas;Butyricimonas virosa	0	0	0	0	8.61364e-05	1.76807e-05
Bacteria;Firmicutes;Bacilli;Bacillales;no taxonomy;Gemella;Gemella sanguinis	0	0	0	0	6.46023e-05	3.53613e-05
Bacteria;Bacteroidetes;Bacteroidia;Bacteroidales;Rikenellaceae;Alistipes;Alistipes senegalensis	0	0	0	0	6.46023e-05	3.53613e-05
Bacteria;Firmicutes;Bacilli;Lactobacillales;Leuconostocaceae;Leuconostoc;Leuconostoc lactis	0	0	0	0	4.30682e-05	5.3042e-05
Bacteria;Firmicutes;Bacilli;Lactobacillales;Streptococcaceae;Streptococcus;Streptococcus pseudopneumoniae	0	4.05696e-05	5.38793e-05	0	0	0
Bacteria;Firmicutes;Clostridia;Clostridiales;Clostridiales Family XIII. Incertae Sedis;no taxonomy;[Eubacterium] sulci	0	0	0	0	4.30682e-05	3.53613e-05
Bacteria;Actinobacteria;Actinobacteria;Bifidobacteriales;Bifidobacteriaceae;Bifidobacterium;Bifidobacterium pseudocatenulatum	0	0	0	0	2.15341e-05	5.3042e-05
Bacteria;Firmicutes;Bacilli;Lactobacillales;Lactobacillaceae;Lactobacillus;Lactobacillus rossiae	0	0	0	0	4.30682e-05	1.76807e-05
Bacteria;Firmicutes;Bacilli;Lactobacillales;Streptococcaceae;Lactococcus;Lactococcus raffinolactis	0	0	0	0	4.30682e-05	1.76807e-05
Bacteria;Proteobacteria;Gammaproteobacteria;Enterobacterales;Enterobacteriaceae;Enterobacter;Enterobacter ludwigii	0	0	0	0	4.30682e-05	1.76807e-05
Bacteria;Actinobacteria;Actinobacteria;Corynebacteriales;Corynebacteriaceae;Corynebacterium;Corynebacterium durum	0	0	0	0	4.30682e-05	1.76807e-05
Bacteria;Firmicutes;Bacilli;Bacillales;no taxonomy;Gemella;Gemella morbillorum	0	0	0	0	2.15341e-05	3.53613e-05
Bacteria;Firmicutes;Tissierellia;Tissierellales;Peptoniphilaceae;Peptoniphilus;Peptoniphilus grossensis	0	0	5.38793e-05	0	0	0
Bacteria;Firmicutes;Tissierellia;Tissierellales;Peptoniphilaceae;Peptoniphilus;Peptoniphilus harei	0	0	5.38793e-05	0	0	0
Bacteria;Proteobacteria;Gammaproteobacteria;Enterobacterales;Enterobacteriaceae;Klebsiella;Klebsiella pneumoniae	0	0	0	0	0	5.3042e-05
Bacteria;Actinobacteria;Actinobacteria;Actinomycetales;Actinomycetaceae;Actinomyces;Actinomyces naeslundii	0	0	0	0	0	5.3042e-05
Bacteria;Bacteroidetes;Bacteroidia;Bacteroidales;Rikenellaceae;Alistipes;Alistipes finegoldii	0	0	0	0	0	5.3042e-05
Bacteria;Firmicutes;Bacilli;Lactobacillales;Streptococcaceae;Streptococcus;Streptococcus macedonicus	0	0	0	0	4.30682e-05	0
Bacteria;Firmicutes;Clostridia;Clostridiales;Lachnospiraceae;Blautia;Blautia glucerasea	0	4.05696e-05	0	0	0	0
Bacteria;Firmicutes;Bacilli;Lactobacillales;Streptococcaceae;Lactococcus;Lactococcus plantarum	0	4.05696e-05	0	0	0	0
Bacteria;Firmicutes;Bacilli;Lactobacillales;Enterococcaceae;Enterococcus;Enterococcus faecium	0	0	0	0	2.15341e-05	1.76807e-05
Bacteria;Firmicutes;Bacilli;Lactobacillales;Streptococcaceae;Streptococcus;Streptococcus parauberis	0	0	0	0	2.15341e-05	1.76807e-05
Bacteria;Firmicutes;Bacilli;Lactobacillales;Streptococcaceae;Streptococcus;Streptococcus cristatus	0	0	0	0	2.15341e-05	1.76807e-05
Bacteria;Actinobacteria;Actinobacteria;Actinomycetales;Actinomycetaceae;Actinomyces;Actinomyces georgiae	0	0	0	0	2.15341e-05	1.76807e-05
Bacteria;Actinobacteria;Actinobacteria;Actinomycetales;Actinomycetaceae;Actinomyces;Actinomyces graevenitzii	0	0	0	0	2.15341e-05	1.76807e-05
Bacteria;Firmicutes;Bacilli;Lactobacillales;Leuconostocaceae;Leuconostoc;Leuconostoc citreum	0	0	0	0	2.15341e-05	1.76807e-05
Bacteria;Firmicutes;Bacilli;Lactobacillales;Streptococcaceae;Lactococcus;Lactococcus lactis	0	0	0	0	2.15341e-05	1.76807e-05
Bacteria;Actinobacteria;Actinobacteria;Actinomycetales;Actinomycetaceae;Actinomyces;Actinomyces johnsonii	0	0	0	0	2.15341e-05	1.76807e-05
Bacteria;Firmicutes;Bacilli;Lactobacillales;Enterococcaceae;Enterococcus;Enterococcus italicus	0	0	0	0	2.15341e-05	1.76807e-05
Bacteria;Firmicutes;Clostridia;Clostridiales;Clostridiales Family XIII. Incertae Sedis;no taxonomy;[Eubacterium] brachy	0	0	0	0	0	3.53613e-05
Bacteria;Actinobacteria;Actinobacteria;Actinomycetales;Actinomycetaceae;Actinomyces;Actinomyces dentalis	0	0	0	0	0	3.53613e-05
Bacteria;Firmicutes;Tissierellia;Tissierellales;Peptoniphilaceae;Finegoldia;Finegoldia magna	0	0	0	0	0	3.53613e-05
Bacteria;Proteobacteria;Betaproteobacteria;Burkholderiales;Sutterellaceae;Sutterella;Sutterella wadsworthensis	0	0	0	0	2.15341e-05	0
Bacteria;Firmicutes;Bacilli;Bacillales;Staphylococcaceae;Staphylococcus;Staphylococcus epidermidis	0	0	0	0	2.15341e-05	0
Bacteria;Actinobacteria;Actinobacteria;Actinomycetales;Actinomycetaceae;Actinomyces;Actinomyces massiliensis	0	0	0	0	2.15341e-05	0
Bacteria;Firmicutes;Bacilli;Lactobacillales;Streptococcaceae;Streptococcus;Streptococcus anginosus	0	0	0	0	2.15341e-05	0
Bacteria;Firmicutes;Clostridia;Clostridiales;Peptostreptococcaceae;Peptostreptococcus;Peptostreptococcus stomatis	0	0	0	0	2.15341e-05	0
Bacteria;Firmicutes;Clostridia;Clostridiales;Catabacteriaceae;Catabacter;Catabacter hongkongensis	0	0	0	0	2.15341e-05	0
Bacteria;Proteobacteria;Betaproteobacteria;Burkholderiales;Sutterellaceae;Parasutterella;Parasutterella excrementihominis	0	0	0	0	2.15341e-05	0
Bacteria;Firmicutes;Bacilli;Lactobacillales;Leuconostocaceae;Leuconostoc;Leuconostoc mesenteroides	0	0	0	0	2.15341e-05	0
Bacteria;Bacteroidetes;Bacteroidia;Bacteroidales;Bacteroidaceae;Bacteroides;Bacteroides nordii	0	0	0	0	2.15341e-05	0
Bacteria;Firmicutes;Clostridia;Clostridiales;Clostridiales Family XIII. Incertae Sedis;Mogibacterium;Mogibacterium timidum	0	0	0	0	0	1.76807e-05
Bacteria;Firmicutes;Bacilli;Lactobacillales;Streptococcaceae;Streptococcus;Streptococcus sinensis	0	0	0	0	0	1.76807e-05
Bacteria;Proteobacteria;Gammaproteobacteria;Enterobacterales;Enterobacteriaceae;Klebsiella;Klebsiella variicola	0	0	0	0	0	1.76807e-05
Bacteria;Firmicutes;Tissierellia;Tissierellales;Peptoniphilaceae;Parvimonas;Parvimonas micra	0	0	0	0	0	1.76807e-05
Bacteria;Firmicutes;Clostridia;Clostridiales;Clostridiales Family XIII. Incertae Sedis;no taxonomy;[Eubacterium] saphenum	0	0	0	0	0	1.76807e-05
Bacteria;Firmicutes;Clostridia;Clostridiales;Lachnospiraceae;Anaerostipes;Anaerostipes caccae	0	0	0	0	0	1.76807e-05
Bacteria;Firmicutes;Bacilli;Lactobacillales;Streptococcaceae;Streptococcus;Streptococcus ictaluri	0	0	0	0	0	1.76807e-05
Bacteria;Firmicutes;Bacilli;Lactobacillales;Streptococcaceae;Streptococcus;Streptococcus gordonii	0	0	0	0	0	1.76807e-05
Bacteria;Firmicutes;Bacilli;Lactobacillales;Streptococcaceae;Streptococcus;Streptococcus infantarius	0	0	0	0	0	1.76807e-05
Bacteria;Firmicutes;Clostridia;Clostridiales;Clostridiaceae;Clostridium;Clostridium paraputrificum	0	0	0	0	0	1.76807e-05
Bacteria;Firmicutes;Clostridia;Clostridiales;Peptostreptococcaceae;Romboutsia;Romboutsia lituseburensis	0	0	0	0	0	1.76807e-05
Bacteria;Proteobacteria;Gammaproteobacteria;Enterobacterales;Enterobacteriaceae;Klebsiella;Klebsiella michiganensis	0	0	0	0	0	1.76807e-05
Bacteria;Proteobacteria;Gammaproteobacteria;Pseudomonadales;Pseudomonadaceae;Pseudomonas;Pseudomonas helmanticensis	0	0	0	0	0	1.76807e-05
Bacteria;Firmicutes;Clostridia;Clostridiales;Eubacteriaceae;Anaerofustis;Anaerofustis stercorihominis	0	0	0	0	0	1.76807e-05
Bacteria;Proteobacteria;Gammaproteobacteria;Enterobacterales;Enterobacteriaceae;Escherichia;Escherichia coli	0	0	0	0	0	1.76807e-05
unclassified;unclassified;unclassified;unclassified;unclassified;unclassified;unclassified	0.0942161	0.131811	0.0895474	0.0922928	0.217623	0.201789
