# Supplementary material for: 16S-FASAS: an integrated pipeline for synthetic full-length 16S rRNA gene sequencing data analysis
Source: PeerJ. 2022 Sep 23;10:e14043. doi: 10.7717/peerj.14043 (PMC9511998; doi:10.7717/peerj.14043)
Supplement: Table S11 [file peerj-10-14043-s012.xlsx]

## Sheet: Table S11
Supplementary Table 11 Species abundance of real samples from USEARCH-based
Scientific Name	facel1	facel2	facel3	facel4	facel5	facel6
d:Bacteria,p:Firmicutes,c:Negativicutes,o:Acidaminococcales,f:Acidaminococcaceae,g:Phascolarctobacterium,s:Phascolarctobacterium_faecium	0.0160769	0.0110139	0.0163676	0.015902	0	0
d:Bacteria,p:Bacteroidetes,c:Bacteroidia,o:Bacteroidales,f:Bacteroidaceae,g:Bacteroides,s:Bacteroides_xylanisolvens	0.00491541	0.0045966	0	0.00464615	0.00270361	0.0007944
d:Bacteria,p:Firmicutes,c:Clostridia,o:Clostridiales,f:Ruminococcaceae	0.0218613	0.0166552	0.0243485	0.0241434	0.097591	0.0705068
d:Bacteria,p:Bacteroidetes,c:Bacteroidia,o:Bacteroidales,f:Bacteroidaceae,g:Bacteroides,s:Bacteroides_vulgatus	0.0156696	0.0104468	0.0180359	0.0178932	0	0
d:Bacteria,p:Firmicutes,c:Clostridia,o:Clostridiales,f:Lachnospiraceae,g:Blautia,s:Blautia_stercoris	0.00124922	0.00632779	0	0.00116154	0	0
d:Bacteria,p:Firmicutes,c:Clostridia,o:Clostridiales,f:Lachnospiraceae,g:Lachnoclostridium	0.00358472	0.00110438	0.00207413	0.00304212	0	0
d:Bacteria,p:Bacteroidetes,c:Bacteroidia,o:Bacteroidales,f:Bacteroidaceae,g:Bacteroides,s:Bacteroides_ovatus	0.000841865	0	0.00121742	0	0.00164081	0.000209842
d:Bacteria,p:Firmicutes,c:Clostridia,o:Clostridiales,f:Lachnospiraceae,g:Roseburia,s:Roseburia_faecis	0.00450805	0.0142375	0.00554604	0.00486739	0	0
d:Bacteria,p:Firmicutes,c:Clostridia,o:Clostridiales,f:Lachnospiraceae,g:Dorea,s:Dorea_longicatena	0.000678923	0.00916336	0	0.000553113	0.00729042	0.00137896
d:Bacteria,p:Bacteroidetes,c:Bacteroidia,o:Bacteroidales,f:Bacteroidaceae,g:Bacteroides,s:Bacteroides_dorei	0.00681639	0.00411903	0.00811615	0.00627783	0.000783115	0
d:Bacteria,p:Firmicutes,c:Clostridia,o:Clostridiales,f:Ruminococcaceae,g:Phocea,s:Phocea_massiliensis	0.000896179	0	0	0.00105091	0	0
d:Bacteria,p:Bacteroidetes,c:Bacteroidia,o:Bacteroidales,f:Bacteroidaceae,g:Bacteroides,s:Bacteroides_eggerthii	0.00209108	0	0.00171341	0.0014934	0	0
d:Bacteria,p:Firmicutes,c:Clostridia,o:Clostridiales,f:Lachnospiraceae,g:Tyzzerella,s:[Clostridium]_colinum	0.00190099	0.00376086	0.00207413	0.00218479	0.00825999	0.00945786
d:Bacteria,p:Firmicutes,c:Negativicutes,o:Selenomonadales,f:Selenomonadaceae,g:Megamonas	0.222796	0.109453	0.216972	0.214829	0	0
d:Bacteria,p:Firmicutes,c:Clostridia,o:Clostridiales,f:Lachnospiraceae,g:Coprococcus,s:Coprococcus_catus	0.00200961	0.00170134	0.00198395	0.00127216	0	0
d:Bacteria,p:Firmicutes,c:Clostridia,o:Clostridiales,f:Lachnospiraceae,g:Lachnoclostridium,s:[Clostridium]_symbiosum	0.000190099	0	0	0.000359523	0	0
d:Bacteria,p:Bacteroidetes,c:Bacteroidia,o:Bacteroidales,f:Bacteroidaceae,g:Bacteroides,s:Bacteroides_caccae	0.00181951	0	0.00184868	0.00165934	0.000428848	0.000179864
d:Bacteria,p:Firmicutes,c:Clostridia,o:Clostridiales,f:Lachnospiraceae,g:Coprococcus,s:Coprococcus_comes	0.00247128	0.0143868	0	0.00235073	0.0106466	0.0137896
d:Bacteria,p:Firmicutes,c:Clostridia,o:Clostridiales,f:Lachnospiraceae,g:Anaerotignum,s:Anaerotignum_lactatifermentans	0.00290579	0.00119392	0.00247994	0.00295915	0	0.000149887
d:Bacteria,p:Firmicutes,c:Clostridia,o:Clostridiales,f:Lachnospiraceae,g:Dorea	0.000597453	0.0107155	0	0.000608424	0.024724	0.0385359
d:Bacteria,p:Bacteroidetes,c:Bacteroidia,o:Bacteroidales,f:Prevotellaceae,g:Paraprevotella,s:Paraprevotella_xylaniphila	0.0104011	0.00516372	0.0107764	0.0112282	0	0
d:Bacteria,p:Bacteroidetes,c:Bacteroidia,o:Bacteroidales,f:Rikenellaceae,g:Alistipes,s:Alistipes_putredinis	0.0137414	0.0106259	0.015556	0.0143533	0.00184591	0.00128903
d:Bacteria,p:Firmicutes,c:Clostridia,o:Clostridiales,f:Ruminococcaceae,g:Agathobaculum,s:Agathobaculum_butyriciproducens	0.000543139	0	0	0	0	0
d:Bacteria,p:Firmicutes,c:Clostridia,o:Clostridiales,f:Oscillospiraceae,g:Oscillibacter	0.000841865	0	0	0.000553113	0.00205101	0.00356731
d:Bacteria,p:Firmicutes,c:Clostridia,o:Clostridiales,f:Lachnospiraceae,g:no_taxonomy,s:[Eubacterium]_rectale	0.048285	0.0686804	0.0474344	0.0486463	0.004419	0.00538094
d:Bacteria,p:Firmicutes,c:Clostridia,o:Clostridiales,f:Ruminococcaceae,g:Faecalibacterium,s:Faecalibacterium_prausnitzii	0.143715	0.111005	0.137073	0.136757	0.114223	0.0959576
d:Bacteria,p:Firmicutes,c:Clostridia,o:Clostridiales,f:Lachnospiraceae,g:Roseburia,s:Roseburia_intestinalis	0.014366	0.0157598	0.0140229	0.012528	0.0027409	0.00130402
d:Bacteria,p:Bacteroidetes,c:Bacteroidia,o:Bacteroidales,f:Tannerellaceae,g:Parabacteroides	0.00228118	0	0.00247994	0.00221245	0.000205101	0
d:Bacteria,p:Bacteroidetes,c:Bacteroidia,o:Bacteroidales,f:Tannerellaceae,g:Parabacteroides,s:Parabacteroides_distasonis	0.00374766	0.00220876	0.00383263	0.00287619	0	0
d:Bacteria,p:Firmicutes,c:Clostridia,o:Clostridiales,f:Lachnospiraceae,g:Fusicatenibacter,s:Fusicatenibacter_saccharivorans	0.00811993	0.0247142	0.00780052	0.00757764	0.0150843	0.0144791
d:Bacteria,p:Firmicutes,c:Bacilli,o:Lactobacillales,f:Lactobacillaceae,g:Lactobacillus,s:Lactobacillus_rogosae	0.00795698	0.00605916	0.00888268	0.00824138	0	0
d:Bacteria,p:Firmicutes,c:Negativicutes,o:Selenomonadales,f:Selenomonadaceae,g:Megamonas,s:Megamonas_rupellensis	0.00279716	0.00137301	0.00297592	0.00301446	0.00316975	0
d:Bacteria,p:Firmicutes,c:Clostridia,o:Clostridiales,f:Lachnospiraceae,g:Dorea,s:Dorea_formicigenerans	0.000543139	0.00674566	0	0	0.00857697	0.0101623
d:Bacteria,p:Bacteroidetes,c:Bacteroidia,o:Bacteroidales,f:Bacteroidaceae,g:Bacteroides,s:Bacteroides_plebeius	0.13497	0.0852461	0.137479	0.134683	0	0
d:Bacteria,p:Firmicutes,c:Clostridia,o:Clostridiales,f:Lachnospiraceae,g:Roseburia,s:Roseburia_hominis	0.00152079	0	0	0.00121685	0.00132384	0.000764423
d:Bacteria,p:Bacteroidetes,c:Bacteroidia,o:Bacteroidales,f:Odoribacteraceae,g:Odoribacter,s:Odoribacter_splanchnicus	0.00141216	0	0	0	0	0
d:Bacteria,p:Bacteroidetes,c:Bacteroidia,o:Bacteroidales,f:Rikenellaceae,g:Alistipes,s:Alistipes_onderdonkii	0.0044809	0.00208937	0.00365227	0.00448021	0.000522076	0.000449661
d:Bacteria,p:Bacteroidetes,c:Bacteroidia,o:Bacteroidales,f:Bacteroidaceae,g:Bacteroides,s:Bacteroides_coprocola	0.124216	0.0882011	0.133375	0.135181	0	0
d:Bacteria,p:Firmicutes,c:Clostridia,o:Clostridiales,f:Lachnospiraceae,g:Coprococcus	0.000407354	0.00191028	0.000495987	0.000691391	0	0.000809389
d:Bacteria,p:Firmicutes,c:Clostridia,o:Clostridiales,f:Lachnospiraceae,g:Anaerostipes,s:Anaerostipes_hadrus	0.00162942	0.0138495	0.00135269	0.00185293	0.00900582	0.00824378
d:Bacteria,p:Firmicutes,c:Clostridia,o:Clostridiales,f:Ruminococcaceae,g:Flavonifractor,s:Flavonifractor_plautii	0.0023355	0	0.00211922	0.00207417	0	0
d:Bacteria,p:Firmicutes	0.00296011	0	0.00180359	0.00331868	0.00063395	0.000584559
d:Bacteria,p:Firmicutes,c:Clostridia,o:Clostridiales,f:Lachnospiraceae,g:Roseburia,s:Roseburia_inulinivorans	0.0227575	0.0124765	0.0256561	0.0222351	0.000540722	0.000434672
d:Bacteria,p:Firmicutes,c:Clostridia,o:Clostridiales	0.00964071	0.0413694	0.00680855	0.0105645	0.0550977	0.0364675
d:Bacteria,p:Firmicutes,c:Clostridia,o:Clostridiales,f:Lachnospiraceae	0.0336203	0.0196102	0.0364325	0.0347355	0.0236426	0.0227228
d:Bacteria,p:Firmicutes,c:Clostridia,o:Clostridiales,f:Eubacteriaceae,g:Eubacterium,s:Eubacterium_ventriosum	0.00323168	0	0.00419334	0.00359523	0.00124925	0.000704468
d:Bacteria,p:Firmicutes,c:Clostridia,o:Clostridiales,f:Eubacteriaceae,g:Eubacterium,s:Eubacterium_ramulus	0.00238981	0	0	0.00210183	0	0
d:Bacteria,p:Firmicutes,c:Clostridia,o:Clostridiales,f:Eubacteriaceae,g:Eubacterium,s:Eubacterium_coprostanoligenes	0.018521	0.0103573	0.0179457	0.0181144	0.00395286	0.00385209
d:Bacteria,p:Bacteroidetes,c:Bacteroidia,o:Bacteroidales,f:Bacteroidaceae,g:Bacteroides,s:Bacteroides_stercoris	0.00765826	0.00429812	0.00771034	0.00793717	0.00259174	0
d:Bacteria,p:Firmicutes,c:Clostridia,o:Clostridiales,f:Ruminococcaceae,g:Ruthenibacterium,s:Ruthenibacterium_lactatiformans	0.00135785	0	0.00103706	0.000663735	0.00123061	0.00115413
d:Bacteria,p:Bacteroidetes,c:Bacteroidia,o:Bacteroidales,f:Bacteroidaceae,g:Bacteroides,s:Bacteroides_coprophilus	0.0556717	0.0362057	0.0581207	0.056058	0	0
d:Bacteria,p:Firmicutes,c:Clostridia,o:Clostridiales,f:Lachnospiraceae,g:Anaerotignum,s:Anaerotignum_aminivorans	0	0	0	0.000359523	0	0
d:Bacteria,p:Firmicutes,c:Clostridia,o:Clostridiales,f:Ruminococcaceae,g:no_taxonomy,s:[Clostridium]_leptum	0	0	0	0.000497801	0.00162217	0.00196352
d:Bacteria,p:Firmicutes,c:Clostridia,o:Clostridiales,f:Lachnospiraceae,g:Blautia,s:Blautia_wexlerae	0	0.117213	0.00293083	0.00232307	0.0437985	0.045071
d:Bacteria,p:Bacteroidetes,c:Bacteroidia,o:Bacteroidales,f:Bacteroidaceae,g:Bacteroides,s:Bacteroides_thetaiotaomicron	0	0	0.0052755	0.00207417	0.000447494	0.000179864
d:Bacteria,p:Firmicutes,c:Clostridia,o:Clostridiales,f:Lachnospiraceae,g:Blautia,s:Blautia_luti	0	0.00220876	0	0	0.05603	0.0552633
d:Bacteria,p:Firmicutes,c:Bacilli,o:Lactobacillales,f:Streptococcaceae,g:Streptococcus	0	0.000477569	0	0	0.00171539	0.00206844
d:Bacteria,p:Firmicutes,c:Clostridia,o:Clostridiales,f:Clostridiaceae	0	0.00164164	0	0	0	0
d:Bacteria,p:Firmicutes,c:Clostridia,o:Clostridiales,f:Lachnospiraceae,g:Blautia,s:Blautia_obeum	0	0.00537265	0	0	0.00451223	0.00470645
d:Bacteria,p:Firmicutes,c:Clostridia,o:Clostridiales,f:Lachnospiraceae,g:Anaerobutyricum,s:Anaerobutyricum_hallii	0	0.0159986	0	0	0.0519652	0.0594451
d:Bacteria,p:Firmicutes,c:Clostridia,o:Clostridiales,f:Lachnospiraceae,g:Tyzzerella	0	0.000835746	0	0	0.00139842	0.00100424
d:Bacteria,p:Firmicutes,c:Clostridia,o:Clostridiales,f:Lachnospiraceae,g:Blautia	0	0.0676656	0	0	0.0346994	0.063612
d:Bacteria,p:Firmicutes,c:Clostridia,o:Clostridiales,f:Ruminococcaceae,g:Gemmiger	0	0.00176104	0	0	0.0287515	0.0736844
d:Bacteria,p:Bacteroidetes,c:Bacteroidia,o:Bacteroidales,f:Bacteroidaceae,g:Bacteroides,s:Bacteroides_fragilis	0	0	0	0	0.000652595	0
d__Bacteria;p__Firmicutes;c__Negativicutes;o__Veillonellales-Selenomonadales;f__Selenomonadaceae;g__Megamonas;s__uncultured_Clostridiales	0	0	0	0	0.0108704	0.0131451
d:Bacteria,p:Firmicutes,c:Clostridia,o:Clostridiales,f:Lachnospiraceae,g:Blautia,s:[Ruminococcus]_torques	0	0	0	0	0.00865155	0.00343241
d:Bacteria,p:Firmicutes,c:Clostridia,o:Clostridiales,f:Eubacteriaceae,g:Eubacterium,s:Eubacterium_callanderi	0	0	0	0	7.45823e-05	0
d:Bacteria,p:Bacteroidetes,c:Bacteroidia,o:Bacteroidales,f:Rikenellaceae,g:Alistipes,s:Alistipes_shahii	0	0	0	0	0.000559368	0.000314762
d:Bacteria,p:Bacteroidetes,c:Bacteroidia,o:Bacteroidales,f:Prevotellaceae,g:Prevotella,s:Prevotella_copri	0	0	0	0	0.0143012	0.00711962
d:Bacteria,p:Firmicutes,c:Clostridia,o:Clostridiales,f:Lachnospiraceae,g:Blautia,s:Blautia_faecis	0	0	0	0	0.00346808	0.00332749
d:Bacteria,p:Firmicutes,c:Negativicutes,o:Veillonellales,f:Veillonellaceae,g:Allisonella,s:Allisonella_histaminiformans	0	0	0	0	0.00046614	0.00056957
d:Bacteria,p:Firmicutes,c:Clostridia,o:Clostridiales,f:Lachnospiraceae,g:Faecalimonas,s:Faecalimonas_umbilicata	0	0	0	0	0.00261038	0.00247313
d:Bacteria,p:Firmicutes,c:Clostridia,o:Clostridiales,f:Oscillospiraceae	0	0	0	0	0.00264767	0.000824378
d:Bacteria,p:Firmicutes,c:Clostridia,o:Clostridiales,f:Ruminococcaceae,g:Ruminococcus,s:Ruminococcus_callidus	0	0	0	0	0.0560859	0.0424629
d:Bacteria,p:Firmicutes,c:Clostridia,o:Clostridiales,f:Peptostreptococcaceae,g:Intestinibacter,s:Intestinibacter_bartlettii	0	0	0	0	0.000950925	0.000749434
d:Bacteria,p:Firmicutes,c:Clostridia,o:Clostridiales,f:Clostridiales_Family_XIII._Incertae_Sedis	0	0	0	0	0.00320704	0.00379214
d:Bacteria,p:Bacteroidetes,c:Bacteroidia,o:Bacteroidales,f:Bacteroidaceae,g:Bacteroides,s:Bacteroides_uniformis	0	0	0	0	0.00779385	0.00136397
d:Bacteria,p:Bacteroidetes,c:Bacteroidia,o:Bacteroidales,f:Bacteroidaceae,g:Bacteroides,s:Bacteroides_salyersiae	0	0	0	0	0.000615304	0
d:Bacteria,p:Bacteroidetes,c:Bacteroidia,o:Bacteroidales,f:Rikenellaceae,g:Alistipes,s:Alistipes_ihumii	0	0	0	0	0.000149165	0.000179864
d:Bacteria,p:Firmicutes,c:Clostridia,o:Clostridiales,f:Lachnospiraceae,g:Blautia,s:Blautia_hydrogenotrophica	0	0	0	0	0.000186456	0.00034474
d:Bacteria,p:Firmicutes,c:Erysipelotrichia,o:Erysipelotrichales,f:Erysipelotrichaceae,g:Erysipelatoclostridium,s:Erysipelatoclostridium_ramosum	0	0	0	0	0.000298329	0.000269796
d:Bacteria,p:Firmicutes,c:Clostridia,o:Clostridiales,f:Ruminococcaceae,g:Neglecta,s:Neglecta_timonensis	0	0	0	0	0.000149165	0.000134898
d:Bacteria,p:Firmicutes,c:Clostridia,o:Clostridiales,f:Peptostreptococcaceae,g:Romboutsia,s:Romboutsia_timonensis	0	0	0	0	0.0196152	0.0199799
d:Bacteria,p:Actinobacteria,c:Coriobacteriia,o:Eggerthellales,f:Eggerthellaceae,g:Raoultibacter	0	0	0	0	0.000279684	0.000629525
d:Bacteria,p:Firmicutes,c:Clostridia,o:Clostridiales,f:Christensenellaceae,g:Christensenella,s:Christensenella_minuta	0	0	0	0	0.00016781	0
d:Bacteria,p:Firmicutes,c:Clostridia,o:Clostridiales,f:Ruminococcaceae,g:Paludicola	0	0	0	0	0.000316975	0.000209842
d:Bacteria,p:Firmicutes,c:Clostridia,o:Clostridiales,f:Clostridiaceae,g:Clostridium,s:Clostridium_saudiense	0	0	0	0	0.000950925	0.000809389
d:Bacteria,p:Proteobacteria,c:Gammaproteobacteria,o:Enterobacterales,f:Enterobacteriaceae	0	0	0	0	0.00110009	0.00109417
d:Bacteria,p:Bacteroidetes,c:Bacteroidia,o:Bacteroidales,f:Bacteroidaceae,g:Bacteroides,s:Bacteroides_finegoldii	0	0	0	0	0.000578013	0
d:Bacteria,p:Firmicutes,c:Clostridia,o:Clostridiales,f:Ruminococcaceae,g:Ruminococcus,s:Ruminococcus_albus	0	0	0	0	0.00423255	0.00302771
d:Bacteria,p:Firmicutes,c:Clostridia,o:Clostridiales,f:Ruminococcaceae,g:Ruthenibacterium	0	0	0	0	0.000130519	0
d:Bacteria,p:Firmicutes,c:Clostridia,o:Clostridiales,f:Ruminococcaceae,g:Neglecta	0	0	0	0	0.000372912	0.000419683
d:Bacteria,p:Bacteroidetes,c:Bacteroidia,o:Bacteroidales,f:Odoribacteraceae,g:Butyricimonas	0	0	0	0	0.00046614	0
d:Bacteria,p:Bacteroidetes,c:Bacteroidia,o:Bacteroidales,f:Bacteroidaceae,g:Bacteroides,s:Bacteroides_massiliensis	0	0	0	0	0.000223747	0.000164876
d:Bacteria,p:Bacteroidetes,c:Bacteroidia,o:Bacteroidales,f:Bacteroidaceae,g:Bacteroides	0	0	0	0	0.000615304	0.000269796
d:Bacteria,p:Bacteroidetes,c:Bacteroidia,o:Bacteroidales,f:Barnesiellaceae,g:Barnesiella,s:Barnesiella_intestinihominis	0	0	0	0	0.000223747	0
d:Bacteria,p:Firmicutes,c:Clostridia,o:Clostridiales,f:Lachnospiraceae,g:Lachnoclostridium,s:[Clostridium]_glycyrrhizinilyticum	0	0	0	0	0.000559368	0.000479638
d:Bacteria,p:Firmicutes,c:Clostridia,o:Clostridiales,f:Clostridiaceae,g:Clostridium	0	0	0	0	0.000988216	0.000719457
d:Bacteria,p:Firmicutes,c:Bacilli,o:Lactobacillales,f:Leuconostocaceae,g:Weissella,s:Weissella_confusa	0	0	0	0	0.000820406	0.000899321
d:Bacteria,p:Firmicutes,c:Clostridia,o:Clostridiales,f:Oscillospiraceae,g:Oscillibacter,s:Oscillibacter_valericigenes	0	0	0	0	0.000149165	0
d:Bacteria,p:Bacteroidetes,c:Bacteroidia,o:Bacteroidales,f:Porphyromonadaceae,g:Gabonia,s:Gabonia_massiliensis	0	0	0	0	0.000242393	0
d:Bacteria,p:Bacteroidetes,c:Bacteroidia,o:Bacteroidales	0	0	0	0	0.00255445	0.00101923
d:Bacteria,p:Firmicutes,c:Clostridia,o:Clostridiales,f:Eubacteriaceae	0	0	0	0	0.010628	0.011916
d:Bacteria,p:Firmicutes,c:Clostridia,o:Clostridiales,f:Ruminococcaceae,g:Ruminococcus,s:Ruminococcus_bromii	0	0	0	0	0.000447494	0.000704468
d:Bacteria,p:Bacteroidetes,c:Bacteroidia,o:Bacteroidales,f:Rikenellaceae,g:Alistipes,s:Alistipes_indistinctus	0	0	0	0	0.00292736	0.00167873
d:Bacteria,p:Firmicutes,c:Bacilli,o:Lactobacillales,f:Streptococcaceae,g:Streptococcus,s:Streptococcus_lutetiensis	0	0	0	0	0.000261038	0.000374717
d:Bacteria,p:Firmicutes,c:Clostridia	0	0	0	0	0.000261038	0.000239819
d:Bacteria,p:Firmicutes,c:Clostridia,o:Clostridiales,f:Ruminococcaceae,g:Ruminococcus,s:Ruminococcus_faecis	0	0	0	0	0.206034	0.159285
d:Bacteria,p:Firmicutes,c:Clostridia,o:Clostridiales,f:Peptostreptococcaceae,g:Terrisporobacter	0	0	0	0	0	0.000254808
d:Bacteria,p:Firmicutes,c:Bacilli,o:Lactobacillales,f:Leuconostocaceae,g:Weissella,s:Weissella_cibaria	0	0	0	0	0	0.000464649
d:Bacteria,p:Firmicutes,c:Clostridia,o:Clostridiales,f:Ruminococcaceae,g:Ruminococcus	0	0	0	0	0	0.0629824
d:Bacteria,p:Firmicutes,c:Bacilli,o:Lactobacillales,f:Enterococcaceae,g:Enterococcus,s:Enterococcus_faecalis	0	0	0	0	0	0.000164876
d:Bacteria,p:Fusobacteria,c:Fusobacteriia,o:Fusobacteriales,f:Fusobacteriaceae,g:Fusobacterium,s:Fusobacterium_nucleatum	0	0	0	0	0	0.00103422
d:Bacteria,p:Firmicutes,c:Clostridia,o:Clostridiales,f:no_taxonomy,g:Howardella,s:Howardella_ureilytica	0	0	0	0	0	0.00034474
